# Supplementary material for: Reduced exploratory behavior in neuronal nucleoredoxin knockout mice
Source: Redox Biol. 2021 Jun 23;45:102054. doi: 10.1016/j.redox.2021.102054 (PMC8254043; doi:10.1016/j.redox.2021.102054)
Supplement: Multimedia component 2 [file mmc2.xlsx]

## Sheet: Read Me
How to look at these tables:
Short Table
	The Short Table has a summary of the screens.
	In this table, we have formed protein interaction pairs, and earmarked the protein pairs based on some of the relevant parameters of the screen:
	1.	Obviously, fragments from the 3'UTR or cloned in reverse orientation code for non-natural peptides.
		To indicated that, I have marked these pairs with a red background.
	2.	Some prey are found with a lot of unrelated baits. Since these "promiscuous" proteins appear to be very prone to interact with a bait in a Y2H screen, they are not likely to be of relevance.
		These rows are also highlighted with a red background. We have excluded all pairs with more than three other interaction partners.
		Column H in the "Short Table" gives the promiscuity value for each prey.
	3.	Technical artefacts, such as yeast cells that harbour multiple plasmids or mutations, can lead to false positives. Most technical false positives are due to rare events.
		For this reason, we recommend to focus on protein pairs that appear more than once in a screen.
		Pairs appearing only once may be of relevance, but should only be considered with extra caution! To indicate this, they are kept in a yellow background.
	4.	Marked in green are protein pairs that technically meet our criteria for the selection of truly interacting proteins.
		Note that some proteins are biological false positives, i.e. they truly interact in the Y2H assay, but come from separate compartments of the cell.
		I have not earmarked biological false positives.
	Columns D through G in the Short Table sum up where the cDNA fragment of the prey is fused to the GAL4 activation domain:
		Column D counts the number of fragments in which this prey has been to be fused
			to the GAL4 activation domain (AD) at the 5' UTR of the prey.
			This is shown in part A of the examples to the right.
			Such fusions will result in the translation of a non-natural peptide from the 5' UTR,
			which will become part of the fusion protein.
			The average length of this peptide is given in column G of the "Short Table"
			An in-frame stop codon before the ATG of the ORF will terminate translation before
			the ORF is translated. In those cases, the interaction is either due to the interaction
			of the non-natural peptide from the 5'UTR, or, in rare cases, due to a
			read-through of the stop codon in yeast.
		Column E counts the number of fragments in which this prey has to be fused
			to the GAL4-DNA activation domain (AD) at the ORF of the prey.
			The approximate position of the fusion point can be seen in "Full Table", column O.
		Column F counts the number of fragments in which this prey has been to be fused
			to the GAL4-DNA activation domain (AD) at the 3' UTR of the prey.
			Such fusions lead to the translation of a non-natural peptide, and are therefore
			marked as false positives by a red background.
		The information about the blast hit location (3'-UTR, CDS, 5'-UTR) is exclusively based on NCBI-Refseq data.
		Some of the result data can only be derived from blasts using Ensembl or Unigene databases. We do not analyse the hit location of these datasets.
			In this ase, in the short table the value of the corresponding columns (D, E, F,G) is set to zero.
Note that in the automated sequence analysis, we do not (yet) check for the reading frame of the fusion transcript.
Reading frames are not the best criterion to judge preys, since the sequences are frequently not of sufficient quality, and translational frame-shifting may be able to compensate for shifted frames in some cases.
Full Table
	The full table contains all the information and data from the screen and the blast analysis, as well as the sequence of the inserts.
	Please find out more about the individual columns by reading the comment fields in the header (activated by holding the mouse over the cell).
	If the blast analysis gave two identically scoring hits for a prey sequence, both hits can be found in the full table.

## Sheet: Selection Criteria
How high-confidence interactions are selected
	To identify protein-protein interactions that have a high probability to be of biological significance, we select specific and reproducible interactions
	of the bait with a naturally occurring protein. To do this, we consider the following questions:
	1. Is the interaction specific?
	Short answer
	In a previuos screen, we found Tarbp2 44 times as an interactor of GABARAP. In the past 1000 screens completed to date, we have never seen it to
	bind to any othe protein. Thus, we have 1000 "negative controls" for this interaction, and the interaction is highly specific.
	Detailed answer
	Some prey proteins are found very frequently in yeast two-hybrid screens. Such proteins are either "sticky" interactors, that have a propensity
	to bind to many different proteins, or they activate the reporter genes in another way that has nothing to do with binding to the bait.
	The exclusion of sticky preys from a dataset will lead to an overall enrichment of biologically significant interactions (see e.g. Albers et al., Molecular
	and Cellular Proteomics 2005, 4:205-13). To determine if a protein is sticky, we look in our database for other baits that interact with this prey. We
	refer to the total number of baits binding to a given prey as the "promiscuity". The promiscuity is indicated in column H of the short table.
	Currently, we remove all preys with a promiscuity value > 4 (= three other baits binding to it) from the dataset.
	The cut-off value for sticky vs. non-sticky preys is not a scientifically justified number, but somewhat arbitrary. Some preys have a lot of different
	true binding partners. Such preys will be sorted out as false positives in our dataset, even though these interactions may be of biological
	relevance (e.g. tp53). Therefore, promiscuity as a filtering criterion has to be used with caution.
	As we keep on screening and accumulating more and more data, the apparent promiscuity of the preys change. Some proteins that initially appear
	to bind specifically may be seen to bind to more proteins in later screens. Thus, it may be worth re-assessing the promiscuity after one or two years!
	2. Is the interaction reproducible?
	Short answer
	If we isolate the prey more than once with the same bait, the interaction is reproducible.
	Detailed answer
	Interactions observed only once may be biologically significant, but they may as well be due to a rare event that artificially activates the reporter,
	e.g. a mutation in the host cell. Such an event is unlikely to happen twice independently, therefore, considering only multiple hits is highly
	recommended! In addition, if an interaction is seen in two independent screens, or, even better, in screens done with two different cDNA libraries,
	many technical artefacts become extremely unlikely. Also, it is worth checking if the isolated cDNA fragments are all identical, or if they differ.
	This can be checked in the "Full Table":
		- See if the size of the insert, as amplified by PCR, differs > 200bp (column L)
		- See if multiple fragments have been isolated ( i.e. if the alignment of the insert with the database sequence does not always begin at the
			same nucleotide. However, poor sequence quality can sometimes obliterate the true beginning of the alignment!
			Bad sequences can be recognised by having many uncertain bases, which show up as lowercase letters in the
			sequence given in column Y)
		In case that more than one fragment of a protein was used for screening:
		- See if more than one overlapping fragment of the same bait protein bind to the prey.
	Related to reproducibility, a very good criterion is to check if the bait binds to two closely related proteins, or proteins having identical or similar domains.
	Sticky preys also lead to reproducible interactions, therefore, reproducibility only makes sense as a filter when considered together with specificity!
	3. Is the interaction partner a natural protein?
	Short answer
	If the prey fragment is from the 3' UTR, it is a false positive.
	Detailed answer
	Due to the way they are constructed, most cDNA libraries contain cDNA fragments that begin a the poly(A) tail, and extend to varying lengths
	towards the 5' end of the mRNA. Some clones do not extend into the coding sequence, and encompass only the 3' UTR. When these
	fragments are expressed as fusion proteins (in Y2H vectors: with the activation domain of Gal4) the sequence from the 3' UTR will be translated.
	This results in a non-natural peptide fused to the carboxy terminus of the GAL4 activation domain. Certain peptides from 3' UTRs are isolated
	frequently in Y2H screens, and are also classified as promiscuous preys.
	Similar arguments apply to fragments from long 5' UTRs. In this case, the fusion protein will contain both the non-natural peptide from the 5' UTR,
	as well as the natural peptide from the coding sequence. In such cases, the interaction may be brought about by the artificial peptide, and hence be
	an artefact. If the 5' UTR contains stop codons in frame with the initiator ATG of the coding sequence, the interaction is very likely to be an artefact,
	unless the stop codon is partially overread in yeast.
	Non-natural peptides can also be generated by translation of the wrong reading frame of a coding sequence. However, neglecting of reading frames,
	and selection of positives based only on the three above criteria has been shown to give at least 70% of true interactions (Albers et al., Molecular
	and Cellular Proteomics 2005, 4:205-13). Since the assignment of reading frames from single sequence runs is often faulty, currently, we do not
	check for reading frames in the automated analysis.

## Sheet: Brain_Full
Bait				Screen					Prey
bait id	bait trivial name	bait fragment	bait gene symbol	screen number	cDNA library	number of clones analysed (millions)	3-aminotriazol used in the screen (millilmolar)	background fluorescence in the screen	interaction signal (fluorescence)	prey sequence name	length of the PCR product (approximate)	blast database	orientation of the library insert	prey fragment begins at nucleotide	ORF begins at nucleotide (according to database)	end of the ORF (according to database)	bps in the 5'UTR	fragment begins in	ensembl prey gene symbol	prey gene id	prey mRNA	description	Sequence	equivocal blast hits
p51225	NxN	-	NXN	sc03895	brain	2	0	5520	7105	E_rs00113_02_B08	1100	hs_ens_cdna	reverse	2737					ENSG00000101144	BMP7	NM_001719	Bone morphogenetic protein 7 precursor (BMP-7) (Osteogenic protein 1) (OP-1) (Eptotermin alfa). [Source:Uniprot/SWISSPROT;Acc:P18075]	AGTGAATTCCACCCAAGCAGAGGTATCAACGCAGAGTGGCCATTATGCCGGGGGCGCCACCATGTCTGGCTAAGTTTTGTATTTTTTTAGTAGAGATGGGGTTTCACCATGTTGGCCAGGCTGGTCTCGAACTCCTGACCTCAGATGATCTTCCCACCTCAGCTTCCCAAAGTGCTTATACTTCTCTTTTGTTGATTTGGCCAAGTTGTCAGTCTATATTTAGCACTAACTGTGGTGGCGGGTTTTTTTTTTATCTTATTTCTGCTTTagaTTCTAAAGTTGCTCTATTAACTCgtgATATTTGTTgtgAGTTTTATGCTAGtcTTTATCGAAAGCTTTTCTCTTTTTTTctctctctcTTTTTTTTttnnaa	1
p51225	NxN	-	NXN	sc03904	brain	2.4	0	4657	10256	E_rs00116_01_H06		hs_ens_cdna	reverse	3682					ENSG00000070808	CAMK2A	NM_015981	Calcium/calmodulin-dependent protein kinase type II alpha chain (EC 2.7.11.17) (CaM-kinase II alpha chain) (CaM kinase II alpha subunit) (CaMK-II subunit alpha). [Source:Uniprot/SWISSPROT;Acc:Q9UQM7]	GCAGAGTGGCCATTATGGCCGGGGGGAGAGCTCAGAAAATCTCGGATCAAACATCCTCACCAGTTCTGCTCCAACCAACACCCAGGAGGGTCAAGGGTACCGGAGCCTCCTCCAATCCCTGGGGACGTGGCTCTTCCTCCCCTAAAATCCTCCAGAGGGGACAGTATCTCATGCTGGCAAAACACGGCCACACAGAGGCCAAAAGCACAGAGAGGCAGCAACATAATTCCGAGTCGGACACTGAGAATACAACCTCTTTTTTTTTTTTannccaAAanntgnnnatngnTTTtgttga	1
p51225	NxN	-	NXN	sc03904	brain	2.4	0	4657	8705	E_rs00116_01_G03		hs_ens_cdna	reverse	3650					ENSG00000070808	CAMK2A	NM_015981	Calcium/calmodulin-dependent protein kinase type II alpha chain (EC 2.7.11.17) (CaM-kinase II alpha chain) (CaM kinase II alpha subunit) (CaMK-II subunit alpha). [Source:Uniprot/SWISSPROT;Acc:Q9UQM7]	GCAGAGTGGCCATTATGGCCGGGGGGAGAGCTCAGAAAATCTCGGATCAAACATCCTCACCAGTTCTGCTCCAACCAACACCCAGGAGGGTCAAGGGTACCGGAGCCTCCTCCAATCCCTGGGGACGTGGCTCTTCCTCCCCTAAAATCCTCCAGAGGGGACAGTATCTCATGCTGGCAAAACACGGCCACACAGAGGCCAAAAGCACAGAGAGGCAGCAACATAATTCCGAGTCGGACACTGAGAATACAACCTCTTTTTTTTTTTtagnCcAAAanntGtagntngnTTttgttgag	1
p51225	NxN	-	NXN	sc03904	brain	2.4	0	4657	10138	E_rs00116_01_G06		refseq_rna_mam	parallel	1629	150	836	0	3UTR	ENSG00000162368	CMPK1	NM_016308	cytidine monophosphate (UMP-CMP) kinase 1, cytosolic	GCAGAGTGGCCATTATGGCCGGGGCATGTGGCTAGATTTATGCTAAAATGATTCTCAGTTAGCATTTTAGTAACACTTCAAAGGTTTTTTTTTGTTTGTTTTCTAGACTTAATAAAAGCTTAGGATTAATTAGAAGAAGCAATCTAGTTAAATTTCCCATTTGTATTTTATTTTCTTGAATACTTTTTTCATAGTTATTTGTTTAAAAAGATTTAAAAATCATTGCACTTTGGTCAGAAAAATAATAAATATATCTTATAAATGTTTGATTCCCTTCCTTGCTATTTTTATTCAGTAGATTTTTGTTTGGCATCATGTTGAAGCACCGAAAGATAAATGATTTTTAAAAGGCTATAGAGTCCAAAGGAATATTCTTTTACACCAATTCTTCCTTTAAAA…	1
p51225	NxN	-	NXN	sc03904	brain	2.4	0	4657	8989	E_rs00116_01_E06		refseq_rna_mam	parallel	1629	150	836	0	3UTR	ENSG00000162368	CMPK1	NM_016308	cytidine monophosphate (UMP-CMP) kinase 1, cytosolic	GCAGAGTGGCCATTATGGCCGGGGCATGTGGCTAGATTTATGCTAAAATGATTCTCAGTTAGCATTTTAGTAACACTTCAAAGGTTTTTTTTTGTTTGTTTTCTAGACTTAATAAAAGCTTAGGATTAATTAGAAGAAGCAATCTAGTTAAATTTCCCATTTGTATTTTATTTTCTTGAATACTTTTTTCATAGTTATTTGTTTAAAAAGATTTAAAAATCATTGCACTTTGGTCAGAAAAATAATAAATATATCTTATAAATGTTTGATTCCCTTCCTTGCTATTTTTATTCAGTAGATTTTTGTTTGGCATCATGTTGAAGCACCGAAAGATAAATGATTTTTAAAAGGCTATAGAGTCCAAAGGAATATTCTTTTACACCAATTCTTCCTTTAAAA…	1
p51225	NxN	-	NXN	sc03904	brain	2.4	0	4657	8290	E_rs00116_01_C03		refseq_rna_mam	parallel	423	106	420	0	3UTR	ENSG00000155368	DBI	NM_020548	diazepam binding inhibitor (GABA receptor modulator, acyl-Coenzyme A binding protein)	AGCAGTGGTATCAACGCAGAGTGGCCATTATGGCGGGGACTGGATTTGGTTACTGTGCCATGTGTTTATCCTAAACTGAGACAATGCCTTGTTTTTTTCTAATACCGTGGATGGTGGGAATTCGGGAAAATAACCAGTTAAACCAGCTACTCAAGGCTGCTCACCATACGGCTCTAACAGATTAGGGGCTAAAACGATTACTGACTTTCCTTGAGTAGTTTTTATCTGAAATCAATTAAAAGTGTATTTGTTACTTC	1
p51225	NxN	-	NXN	sc03904	brain	2.4	0	4657	20131	E_rs00116_01_A05		refseq_rna_mam	parallel	3010	1	4201	0	CDS	ENSG00000132716	DCAF8	NM_015726	DDB1 and CUL4 associated factor 8	AGTGAATTCCACCCAAGCAGTGGTATCAACGCGAGTGGCCATTATGGCCGGGGCAGAAGTGAAGGAAGAATAGGAAGGATATTACCTCTTCTGTTATTTTTTTAAGAAACATTGTTTGGTGGCAGCAATCTCCCTGTCCCTATCACTGTTAGAGGCCTAATTTTATATCTATAAATATATTAAAAAGCAAGTCAAACTTGGATGTATCAAGGTAAAATTATTGTCAAAGTTTAAATACCTATATATTCTCTGAATGCAATAAAGGGACTTAAGAGTGAACAAGAGTAATGGTGTGGAAGTGACACCTGGGGTCAGTTTACCTCTGTGTATGGTCACTAGAGATTGGGACTTACCCTTTAGGTTTTAGGAGGCTTGAGAATGGAAGGATCCTCATTTCTG…	1
p51225	NxN	-	NXN	sc03904	brain	2.4	0	4657	11553	E_rs00116_01_A06		hs_ens_cdna	reverse	1458					ENSG00000204183	GDF5OS		growth differentiation factor 5 opposite strand [Source:HGNC Symbol;Acc:33435] [Type: protein coding Ensembl/Havana merge]	AGCAGTGGTATCAACGCAGAGTGGCCATTATGGGGGGGGACTAAAGGTGTGTGCCATCATGCCTGGCTAATTTTTGTATTTTTGTAGAGACAGGCTTCCACCATGTTGTGCAGGCTGGTTTCGAACTCCTGGGCTCAAGCAATCTGCCCACCTTGGCCTCCCAAAGTGCTGGTATTACAGGCGTGAGCCACTGTGCCTGgCCCAACTTCACATTTTTAGTCTTTAGTGCTTTTGTATCTGTTGtGgTTTCATCATATTAAAATCTGAGACTATAGTATGTTTACTTCTTATCTCCTAGGGTCAATGTGAGAATAAAACAATGAAATATAAGGAAAGGGGCTTTTAAACACCCATTGTATAAATGCTTTTTACATATGAGCAATACAGATCTGCTGTTGT…	1
p51225	NxN	-	NXN	sc03904	brain	2.4	0	4657	11240	E_rs00116_01_C07		refseq_rna_mam	parallel	5356	61	5133	0	3UTR	ENSG00000130294	KIF1A	NM_004321	kinesin family member 1A	GCAGAGTGGCCATTATGGCCGGGGGAACAAGTTGGgAGAGgcTGGgGGGGCCaAGGGCACAGGTTACGGGGGTTCTTGCTGCCGTTCTAATATTTTTTTAAGCATAGACAGACTTATAATTAATATACGTTAGTTAGTGACATTGAAACAGTCAACTCGGAAATTAACTATAAGACTTGTTCTATTTATAAGTATTTATTTCTAATGCCTCCACATAGCCCTGTAATATTCAGATGGAACCCCCAACCACCTCCACCCTGTTTGTTCCCACATGTGTCTCCCAAGCCTGCTAGGGACAGGCAGGGCAGGGACAGCCACCTTGGAAGGCCGCAGTGAGGAGCTGTCTGGACCAGTGGGGCACCTTGGGGCTAGCACACGGGTGTATCGCCTGGGCCCCAG…	1
p51225	NxN	-	NXN	sc03904	brain	2.4	0	4657	10899	E_rs00116_01_G07		refseq_rna_mam	parallel	5356	61	5133	0	3UTR	ENSG00000130294	KIF1A	NM_004321	kinesin family member 1A	GCAGAGTGGCCATTATGGCCGGGGGAACAAGTTGGGAGAGGCTGGGGGGGCCAAGGGCACAGGTTACGGGGGTTCTTGCTGCCGTTCTAATATTTTTTTAAGCATAGACAGACTTATAATTAATATACGTTAGTTAGTGACATTGAAACAGTCAACTCGGAAATTAACTATAAGACTTGTTCTATTTATAAGTATTTATTTCTAATGCCTCCACATAGCCCTGTAATATTCAGATGGAACCCCCAACCACCTCCACCCTGTTTGTTCCCACATGTGTCTCCCAAGCCTGCTAGGGACAGGCAGGGCAGGGACAGCCACCTTGGAAGGCCGCAGTGAGGAGCTGTCTGGACCAGTGGGGCACCTTGgnGCTAGCACACGGGTGTATCGCCTGGgCCCCAG…	1
p51225	NxN	-	NXN	sc03904	brain	2.4	0	4657	10477	E_rs00116_01_E07		refseq_rna_mam	parallel	5356	61	5133	0	3UTR	ENSG00000130294	KIF1A	NM_004321	kinesin family member 1A	GCAGAGTGGCCATTATGGCCGGGGGAACAAGTTGGGAGAGGCTGGGGGGGCCAAGGGCACAGGTTACGGGGGTTCTTGCTGCCGTTCTAATATTTTTTTAAGCATAGACAGACTTATAATTAATATACGTTAGTTAGTGACATTGAAACAGTCAACTCGGAAATTAACTATAAGACTTGTTCTATTTATAAGTATTTATTTCTAATGCCTCCACATAGCCCTGTAATATTCAGATGGAACCCCCAACCACCTCCACCCTGTTTGTTCCCACATGTGTCTCCCAAGCCTGCTAGGGACAGGCAGGgcAGGGaCAGCCACCTTGGAAGGCCGCAGTGAGGAGCTGTCTGgACcAGtGGGGCaCCTTGGGGCTAGCACACGGGTGTATCGCCTGGgCCCCAG…	1
p51225	NxN	-	NXN	sc03904	brain	2.4	0	4657	9494	E_rs00116_01_G05		refseq_rna_mam	parallel	4270	454	2727	0	3UTR	ENSG00000116688	MFN2	NM_014874	mitofusin 2	GCAGAGTGGCCATTATGGCCGGGCCTGAATGGACAGGGGCCACTTCACAGCATGTCAGGGAAAATCACTGTCACACAATTCCAATGGATTTTGTGCTCTTTTTGAAAAAAAAAAAATTCTTTAGcgtAAACATGAATTTTTTTTCAatGnagCCCctGggnaAtGAAtGAAATTTtgagcTTCTtcAanangtAAAATTaAaTTTatacCactGaGGgagagacCcTTTctgaaag	1
p51225	NxN	-	NXN	sc03904	brain	2.4	0	4657	8110	E_rs00116_01_B03		refseq_rna_mam	parallel	4270	454	2727	0	3UTR	ENSG00000116688	MFN2	NM_014874	mitofusin 2	GCAGAGTGGCCATTATGGCCGGGCCTGAATGGACAGGGGCCACTTCACAGCATGTCAGGGAAAATCACTGTCACACAATTCCAATGGATTTTGTGCTCTTTTTGAAAAAAAAAAAATTCTTTAGcgnAAACaTGAATTTTTTTTCAAtGnagCCCcnGgGgAatGAatGAAATTTTgagCTTCTTCAatAcgtAAAATTAAATTTAtaCcactGaGGgagagacCctTTctgaaagAag	1
p51225	NxN	-	NXN	sc03904	brain	2.4	0	4657	7938	E_rs00116_01_A04		refseq_rna_mam	parallel	303	50	532	0	CDS	ENSG00000135698	MPHOSPH6	NM_005792	M-phase phosphoprotein 6	AGCAGTGGTATCAACGCAGAGTGGCCATTATGCGGGGGGGGCTTTGCcTTACTATTTTTTTGACTCAGAGCTTACTTCTCTTACACCATTGTGGTATCAAGTATTACAGAGAGTCCCTTATCAATTTTGACTAGTTCTCTAGATTATTTGACTTCAGTTTCTCTGCCTTCAGGTAAGTTTGACATCAGTTCCTTTCACAAGCGTTTTCTAGCCTGAAGGTCAGCACTGGTGTATTTTTCAGAAATTGATGCTTCAGATGAATGCTAAGCACAAAGCAGAAGAAGTTGAAGATGAAACAGTAGAGCCTGATGTGTCAGATGAAGAGATGGCTAGAAGGTAACCGTGCTGCGCAGcancCTTCTAATCTGGACCTAGCATTCATTGgCTCTCCCAGGAATG…	1
p51225	NxN	-	NXN	sc03904	brain	2.4	0	4657	8693	E_rs00116_01_A07		hs_uni	reverse	222					-	na-Hs.377961		Transcribed locus	GCAGAGTGGCCATTATGGCCGGGGGGGTACATGAGATATTTTTGATACATGCATGCAATGcaTATTAATCACATCGGGGTAAATGGGATATCCATCCCCTCAAGCATTTATCCTTTGTGTTACAAACAATTCAGTTGTTTATTTTAAAATGTACACTAAATGATTGTTGACTGTAGTCACCCTTTTATGCTATTAAATACTAGATCTTATTCATTCTAACTACACTTTTACATTTTGAAACATAGTGAAAATGTCATACTTGATATTAGAGTGAATTATTCAGTGTACACATTATATGTATTTTAATATGTTTCTCTTTAGGCTGCCTTCTAGTACCAAATGTTATAATCAGATAATTGACCTGGTGTTTGTGGTGATCTGATATTATCAGGAAAAGCA…	1
p51225	NxN	-	NXN	sc03904	brain	2.4	0	4657	8103	E_rs00116_01_D06		hs_uni	reverse	272					-	na-Hs.377961		Transcribed locus	GCAGAGTGGCCATTATGGCCGGGGGGGTACATGAGATATTTTTGATACATGCATGCAATGcntATTAATCACATCGGGGTAAATGGGATATCCATCCCCTCAAGCATTTATCCTTTGTGTTACAAACAATTCAGTTGTTTATTTTAAAATGTACACTAAATGATTGTTGACTGTAGTCACCCTTTTATGCTATTAAATACTAGATCTTATTCATTCTAACTACACTTTTACATTTTGAAACATAGTGAAAATGTCATACTTGATATTAGAGTGAATTATTCAGTGTACACATTATATGTATTTTAATATGTTTCTCTTTAGGCTGCCTTCTAGTACCAAATGTTATAATCAGATAATTGACCTGGTGTTTGTGGTGATCTGATATTATCAGGAAAAGCA…	1
p51225	NxN	-	NXN	sc03904	brain	2.4	0	4657	9731	E_rs00116_01_F07		refseq_rna_mam	parallel	2104	489	1979	0	3UTR	ENSG00000124214	STAU1	NM_001037328	staufen, RNA binding protein, homolog 1 (Drosophila)	AGCAGTGGTATCAACGCAGAGTGGCCATTATGCCGGGGGGCAGCAGCAGGGAAGACAACAGAAACACAAGGAGGCGGCTGTGGCCGGGCTGGACTGTGCTGGGGTTTGTTGTGATGGCCACTCGGTGACCTGGCGGTCCCTACGCAATAGCAGCTGCCTGTGGGGAAGAAGGGCTGCCCAGCCAGCTGGTTCTCCCGGGACACCAGCAGATCCACACCCTGGGCACCTCCGTGTTTGGTCTTTTTTTTCCCCTGTGTGAAAGAAGAAACGGCACGACCCCTTCTCAAGCTGGCTCACTCAGACACATTGGGACAAACCCTGGACAGCCATGCCAGAGAGAGGCCTTTGACCGGCCCCAGAGCTAAAAGCACCAGAGAAAATCAAATGCTTCTTACTCAG…	1
p51225	NxN	-	NXN	sc03895	brain	2	0	5520	7649	E_rs00113_02_E08	1300	refseq_rna_mam	parallel	65	43	936	0	CDS	ENSG00000147687	TATDN1	NM_032026	TatD DNase domain containing 1	GCAGAGTGGCCATTATGGCCGGGTATCGGTAAGAGGAGCGTTTTCCACGCCCTTGGGTCTTTCTGACTTGTCCCGGGCGTCGGTCACCAAGGTCACAGGACCCAGGAATTGCGCCCTCCGGCATTATATTGGTATCAACTTGACTGACCCTATGTTCAGAGGAATTTATAGGGGGGTTCAAAAGCATCAAGATGACTTACAGGATGTAATAGGGAGAGCTGTCGAGATTGGTGTTAAAAAGTTTATGATTACAGGTGGAAATCTACAAGACAGTAAAGATGCACTGCATTTGGCACAAACAAATGGTATCCTCATATTTCTTTTACCAAAAAAAAATGAATTAAGTAATTTTGAAGAAGTCTTTCTGAAAACTGCTTCAGGTATGTTTTTCAGTACAGT…	1
p51225	NxN	-	NXN	sc03904	brain	2.4	0	4657	9009	E_rs00116_01_C05		refseq_rna_mam	parallel	994	298	7389	0	CDS	ENSG00000047410	TPR	NM_003292	translocated promoter region (to activated MET oncogene)	anTcgTTTCTaGacTGGAagAaCaAATGAATGgcTTAAAAACATCAAATGAACATCTTCAAAAGCATGTGGAGGAtCTGTTGACCAAATTAAAAGAGGCCAAGGAACAACAGGCCAGTATGGAAGAGAAATTCCACAATGAATTAAATGCCCACATAAAACTTTCTAATTTGTACAAGAGTGCCGCTGATGACTCAGAAGCAAAGAGCAATGAACTAACCCGGGCAGTAGAGGAACTACACAAACTTTTGAAAGAAGCTGGTGAAGCCAACAAAGCAATACAAGATCATCTTCTAGAGGTGGAGCAATCCAAAGATCAAATGGAAAAAGAAATGTAAGGATCCGTCGACCTGCAGAGATCTATGAATCGTAGATACTGAAAAACCCCGCAAGTTCACTT…	1
p51225	NxN	-	NXN	sc03895	brain	2	0	5520	8056	E_rs00113_02_D08	2000	refseq_rna_mam	parallel	4765	447	3191	0	3UTR	ENSG00000115993	TRAK2	NM_015049	trafficking protein, kinesin binding 2	GCAGAGTGGCCATTATGGCCGGGGACTCTTGCTCCTATGGTTCCCATAGGCACACCTATTCCCAGGCCAAGGAGAGTCCTTCCTCTCCCCTTTTGAGGCATCCCCGCCATCCCCCCACTTAGAGCTATGTGCTCAAAAAGCCAACATGAATGCAGTGGTAAAAATTTGTTAGTTTCTTATACTTTTTAGAATCTCTCAATAAAATTTTTCTAAATAAATTCCACAAAAACAAAGGGTGAAGATGGTCCCTCCCTTTCGTTCCCCTTCACTCAGTTGTGCTGAGGTCAATAGAGTGTAGAGTTTCAGAAAGGATTCCAGCAGGTTTATATGTGAATATAAGTGTCCCTGAATGGGGCAGGCATTAAATAGAAGAATCCCTGCTGTTTAAATTTCCCGCAT…	1

## Sheet: Brain_short
Bait	Prey gene symbol	number of times this prey has been isolated.	number of times the fragment starts in the 5' UTR	number of times the fragment starts in the coding sequence	number of times the fragment starts in the 3' UTR	avarage number of bases of the 5'UTR that are part of the hybrid prey protein	Prey promiscuity	Description	Link to genes		Number of diffrerent screens in which this pair has been found	Number of diffrerent cDNA libraries in which this pair has been found	Number of diffrerent variants of that bait interacting with this prey	LINK to BioGRID (Bait)	Link to BioGRID (Prey)
NXN	CAMK2A	2	0	0	0	0	1	Calcium/calmodulin-dependent protein kinase type II alpha chain (EC 2.7.11.17) (CaM-kinase II alpha chain) (CaM kinase II alpha subunit) (CaMK-II subunit alpha). [Source:Uniprot/SWISSPROT;Acc:Q9UQM7]	815	KCC2A_HUMAN	1	1	1	122144	107265
NXN	na-Hs.377961	2	0	0	0	0	1	Transcribed locus <cDNA clone CS0CAP004YK15 3-PRIME, mRNA sequence>			1	1	1	122144
Uncertain interactors: Preys that were isolated only once with this bait
NXN	BMP7	1	0	0	0	0	1	Bone morphogenetic protein 7 precursor (BMP-7) (Osteogenic protein 1) (OP-1) (Eptotermin alfa). [Source:Uniprot/SWISSPROT;Acc:P18075]	655	BMP7_HUMAN	1	1	1	122144	107123
NXN	GDF5OS	1	0	0	0	0	1	growth differentiation factor 5 opposite strand [Source:HGNC Symbol;Acc:33435] [Type: protein coding Ensembl/Havana merge]	554250	Q5U4N7	1	1	1	122144
NXN	MPHOSPH6	1	0	1	0	0	4	M-phase phosphoprotein 6	10200	MPH6_HUMAN	1	1	1	122144	115495
NXN	TPR	1	0	1	0	0	6	translocated promoter region (to activated MET oncogene)	7175	TPR_HUMAN	1	1	1	122144	113028
Likely false Positives: promiscuous preys
NXN	DCAF8	1	0	1	0	0	18	DDB1 and CUL4 associated factor 8	50717		1	1	1	122144
NXN	TATDN1	1	0	1	0	0	18	TatD DNase domain containing 1	83940		1	1	1	122144
Likely False Positives: fragments from the 3' UTR
NXN	TRAK2	1	0	0	1	0	1	trafficking protein, kinesin binding 2	66008		1	1	1	122144
NXN	STAU1	1	0	0	1	0	5	staufen, RNA binding protein, homolog 1 (Drosophila)	6780		1	1	1	122144
NXN	DBI	1	0	0	1	0	10	diazepam binding inhibitor (GABA receptor modulator, acyl-Coenzyme A binding protein)	1622		1	1	1	122144
NXN	MFN2	2	0	0	2	0	1	mitofusin 2	9927		1	1	1	122144
NXN	CMPK1	2	0	0	2	0	12	cytidine monophosphate (UMP-CMP) kinase 1, cytosolic	51727		1	1	1	122144
NXN	KIF1A	3	0	0	3	0	58	kinesin family member 1A	547		1	1	1	122144	107029
